# Supplementary material for: Isolation and analysis of rereplicated DNA by Rerep-Seq
Source: Nucleic Acids Res. 2020 Apr 2;48(10):e58. doi: 10.1093/nar/gkaa197 (PMC7261181; doi:10.1093/nar/gkaa197)
Supplement: gkaa197_Supplemental_Files [file gkaa197_supplemental_files.zip]

Archive with 2 entries (2 files):
- MenzelSupplementalFigures.pdf
- SupplementalFigureLegends.pdf
